# Supplementary material for: Transformation of Residual Açai Fruit (Euterpe oleracea) Seeds into Porous Adsorbent for Efficient Removal of 2,4-Dichlorophenoxyacetic Acid Herbicide from Waters
Source: Molecules. 2022 Nov 11;27(22):7781. doi: 10.3390/molecules27227781 (PMC9695194; doi:10.3390/molecules27227781)
Supplement: Supplementary file 1 [file molecules-27-07781-s001.zip]

Archive with 1 entries (1 files):
- molecules-1979450-supplementary.pdf
